# Supplementary material for: Structural basis for Z-DNA binding and stabilization by the zebrafish Z-DNA dependent protein kinase PKZ
Source: Nucleic Acids Res. 2013 Aug 23;41(21):9924–33. doi: 10.1093/nar/gkt743 (PMC3834819; doi:10.1093/nar/gkt743)
Supplement: Supplementary Data [file supp_gkt743_suppl_data.zip]

Archive with 3 entries (3 files):
- nar-01793-f-2013-File009.zip
- nar-01793-f-2013-File007.zip
- nar-01793-f-2013-File008.zip
